# Supplementary material for: Lasting the distance: The survival of alien birds shipped to New Zealand in the 19th century
Source: Ecol Evol. 2020 Mar 7;10(9):3944–53. doi: 10.1002/ece3.6143 (PMC7244811; doi:10.1002/ece3.6143)
Supplement: Supplementary file 2 [file ECE3-10-3944-s002.xlsx]

## Sheet: traits
Supplementary table 2: species traits used in the analysis, partly coming from Storchová and Hořák (2018), partly provided by one of the authors (ÇHŞ)
Latin name	Common name	Body mass	Sexual Dimorphism	Sedentary	Facultative migrant	Short distance migrant	Long distance migrant	Diet
Fringilla montifringilla	Brambling	22.9	1	0	0	1	0	Omnivore
Luscinia megarhynchos	Common Nightingale	20.15	0	0	0	0	1	Invertebrate
Acanthis flammea	Common redpoll	13.65	1	0	0	1	0	PlantSeed
Sturnus vulgaris	Common starling	80.55	1	1	0	1	0	Omnivore
Prunella modularis	Dunnock	21.25	0	1	0	1	0	Omnivore
Turdus merula	Eurasian Blackbird	97	1	1	0	1	0	Omnivore
Pyrrhula pyrrhula	Eurasian Bullfinch	31	1	1	0	1	0	PlantSeed
Fringilla coelebs	Eurasian Chaffinch	22.15	1	1	0	1	0	Invertebrate
Corvus monedula	Eurasian Jackdaw	236	0	1	0	0	0	Omnivore
Linaria cannabina	Eurasian Linnet	19.25	1	1	0	1	0	PlantSeed
Spinus spinus	Eurasian Siskin	13.8	1	0	0	1	0	PlantSeed
Alauda arvensis	Eurasian Skylark	38.5	0	1	0	1	0	PlantSeed
Carduelis carduelis	European Goldfinch	15.45	0	1	0	0	0	PlantSeed
Chloris chloris	European Greenfinch	26.25	1	1	0	0	0	PlantSeed
Erithacus rubecula	European Robin	17.55	0	1	0	1	0	Omnivore
Passer domesticus	House Sparrow	29.25	1	1	0	0	0	PlantSeed
Loxia curvirostra	Red Crossbill	41.7	1	1	0	0	0	PlantSeed
Emberiza schoeniclus	Reed Bunting	18.8	1	1	0	1	0	PlantSeed
Corvus frugilegus	Rook	459	0	1	0	1	0	Omnivore
Turdus philomelos	Song Thrush	76	0	1	0	1	0	Omnivore
Linaria flavirostris	Twite	16	0	0	0	1	0	PlantSeed
Lullula arborea	Woodlark	26.5	0	1	0	1	0	Omnivore
Emberiza citrinella	Yellowhammer	26.75	1	1	0	1	0	PlantSeed
