# Supplementary material for: Lasting the distance: The survival of alien birds shipped to New Zealand in the 19th century
Source: Ecol Evol. 2020 Mar 7;10(9):3944–53. doi: 10.1002/ece3.6143 (PMC7244811; doi:10.1002/ece3.6143)
Supplement: Supplementary file 3 [file ECE3-10-3944-s003.xlsx]

## Sheet: List1
Valid search term	Common name	Latin name
mavis	song thrush	Turdus philomelos
yellow bunting	yellowhammer	Emberiza citrinella
scribbling lark	yellowhammer	Emberiza citrinella
yellow ammer	yellowhammer	Emberiza citrinella
green linnet	greenfinch	Chloris chloris
redbreast	robin	Erithacus rubecula
redpole	redpoll	Acanthis flammea
hedge sparrow	dunnock	Prunella modularis
hedge chanter	dunnock	Prunella modularis
hedge accentor	dunnock	Prunella modularis
bramble finch	brambling	Fringilla montifringilla
mountain sparrow	tree sparrow	Passer montanus
black ouzel	blackbird	Turdus merula
misle thrush	mistle thrush	Turdus viscivorus
mistletoe thrush	mistle thrush	Turdus viscivorus
missel thrush	mistle thrush	Turdus viscivorus
throstle	song thrush	Turdus philomelos
aberdevine	siskin	Spinus spinus
laverock	skylark	Alauda arvensis
twight	twite	Linaria flavirostris
reed sparrow	reed bunting	Emberiza schoeniclus
grey linnet	common linnet	Linaria cannabina
